# Supplementary material for: Comparative Analysis of the Complete Chloroplast Genomes of Eight Ficus Species and Insights into the Phylogenetic Relationships of Ficus
Source: Life (Basel). 2022 Jun 7;12(6):848. doi: 10.3390/life12060848 (PMC9224849; doi:10.3390/life12060848)
Supplement: Supplementary file 1 [file life-12-00848-s001.zip › Table S1.xlsx]

## Sheet: Sheet1
Table S1. List of samples voucher collection information and GenBank accessions
NO.	Taxa	Source	Latitude(N)	Longitude(E)	Voucher numbers	NCBI accession number
1	Ficus altissima	Kunming Institute of Botany, Chinese Academy of Sciences	25°8'	102°44'	SWFU-UMFI-3601	MW043478.1
2	Ficus auriculata	Kunming Institute of Botany, Chinese Academy of Sciences	25°8'	102°44'	SWFU-UMFI-3602	MW039147.1
3	Ficus benjamina	Southwest Forestry University	25°4'	102°46'	SWFU-UMFI-3603	MW039146.1
4	Ficus curtipes	Kunming Institute of Botany, Chinese Academy of Sciences	25°8'	102°44'	SWFU-UMFI-3604	MW039143.1
5	Ficus heteromorpha	Southwest Forestry University	25°4'	102°46'	SWFU-UMFI-3605	MW039145.1
6	Ficus lyrata	Kunming Institute of Botany, Chinese Academy of Sciences	25°8'	102°44'	SWFU-UMFI-3606	MW039148.1
7	Ficus microcarpa	Kunming Institute of Botany, Chinese Academy of Sciences	25°8'	102°44'	SWFU-UMFI-3607	MW039144.1
8	Ficus virens	Kunming Institute of Botany, Chinese Academy of Sciences	25°8'	102°44'	SWFU-UMFI-3608	MW039142.1
