# Supplementary material for: Comparative Analysis of the Complete Chloroplast Genomes of Eight Ficus Species and Insights into the Phylogenetic Relationships of Ficus
Source: Life (Basel). 2022 Jun 7;12(6):848. doi: 10.3390/life12060848 (PMC9224849; doi:10.3390/life12060848)
Supplement: Supplementary file 1 [file life-12-00848-s001.zip › Table S2.xlsx]

## Sheet: Sheet1
Table S2 The 34 chloroplast genomes used for phylogenetic analysis
Species	GenBank accession number
Ficus curtipes	MW039143.1
Ficus religiosa	KY416513.1
Ficus altissima	MW043478.1
Ficus microcarpa	MW039144.1
Ficus benjamina	MW039146.1
Ficus virens	MW039142.1
Ficus auriculata	MW039147.1
Ficus racemosa	KT368151.1
Ficus beipeiensis	MT611420.1
Ficus heteromorpha	MW039145.1
Ficus hirta	MN364706.1
Ficus carica	KY635880.1
Ficus lyrata	MW039148.1
Ficus concinna	MZ128521.1
Ficus superba	MW801271.1
Ficus tikoua	MT075555.1
Ficus formosana	MW648426.1
Ficus pandurata	MW801271.1
Ficus erecta	MT093220.1
Ficus deltoidea	MW800906.1
Ficus variolosa	MW801272.1
Ficus stenophylla	MW801333.1
Ficus pumila	MZ351203.1
Ficus esquiroliana	MW801333.1
Ficus vasculosa	MW801272.1
Ficus nervosa	MW801272.1
Ficus heterostyla	OK077762.1
Ficus sarmentosa	OL415083.1
Ficus dinganensis	OK375500.1
Ficus oligodon	OK077763.1
Ficus squamosa	OK077764.1
Flacourtia indica	MN078145.1
Homalium ceylanicum	NC_045235.1
Poliothyrsis sinensis	NC_037412.1
