# Supplementary material for: Comparative Analysis of the Complete Chloroplast Genomes of Eight Ficus Species and Insights into the Phylogenetic Relationships of Ficus
Source: Life (Basel). 2022 Jun 7;12(6):848. doi: 10.3390/life12060848 (PMC9224849; doi:10.3390/life12060848)
Supplement: Supplementary file 1 [file life-12-00848-s001.zip › Table S3.xlsx]

## Sheet: Sheet1
Table S3 Base composition in the chloroplast genomes of Ficus species
	F. altissima	F. auriculata	F. benjamina	F. curtipes	F. heteromorpha	F. lyrata	F. microcarpa	F. virens
Length (bp)	160624	160430	160463	160772	160333	160627	160735	160615
LSC (bp)	88833	88426	88512	89149	88432	88824	88823	88934
SSC (bp)	19999	19662	19773	20137	19997	19493	20158	19183
IRb / IRa (bp)	25896	26171	26089	25743	25952	26155	25877	26249
AT content (%, Genome)	64.1	64.1	64.1	64.1	64.1	64.1	64.1	64.1
GC content (%, Genome)	35.9	35.9	35.9	35.9	35.9	35.9	35.9	35.9
GC content (%, IR regions)	42.6	42.5	42.5	42.7	42.6	42.5	42.6	42.4
GC content (%, LSC and SSC regions)	32.7	32.7	32.7	32.7	32.7	32.7	32.7	32.7
GC content (%, Coding sequence)	37.1	37.1	37.1	37.1	37.2	37.1	37.1	37.1
GC content (%, tRNA)	52.9	52.9	52.9	52.9	52.9	52.9	52.9	52.9
GC content (%, rRNA)	55.4	55.4	55.4	55.4	55.4	55.4	55.4	55.4
Gene number	127	127	127	127	127	127	127	127
Protein-coding genes	83	83	83	83	83	83	83	83
rRNA genes	8	8	8	8	8	8	8	8
tRNA genes	36	36	36	36	36	36	36	36
Intron number (one intron/ two introns)	11 / 3	11 / 3	11 / 3	11 / 3	11 / 3	11 / 3	11 / 3	11 / 3
