# Supplementary material for: Comparative Analysis of the Complete Chloroplast Genomes of Eight Ficus Species and Insights into the Phylogenetic Relationships of Ficus
Source: Life (Basel). 2022 Jun 7;12(6):848. doi: 10.3390/life12060848 (PMC9224849; doi:10.3390/life12060848)
Supplement: Supplementary file 1 [file life-12-00848-s001.zip › Table S4.xlsx]

## Sheet: Sheet1
Table S4 Types and numbers of SSRs motifs in eight Ficus cp genomes
SSRs	Ficus altissima	Ficus auriculata	Ficus benjamina	Ficus curtipes	Ficus heteromorpha	Ficus lyrata	Ficus microcarpa	Ficus virens
mono	57	57	63	53	59	65	60	68
di	20	18	20	20	17	19	18	18
tri	5	5	5	4	5	4	4	4
tetra	9	8	9	10	8	9	8	10
penta	2	3	2	2	2	2	3	4
hexa	1	0	1	0	1	2	0	0
total	94	91	100	89	92	101	93	104
SSRs	Ficus altissima	Ficus auriculata	Ficus benjamina	Ficus curtipes	Ficus heteromorpha	Ficus lyrata	Ficus microcarpa	Ficus virens
A/T	57	56	62	52	58	63	59	67
C/G	0	1	1	1	1	2	1	1
AG/CT	1	1	1	1	0	1	1	1
AT/AT	19	17	19	19	17	18	17	17
AAG/CTT	1	1	1	1	1	1	1	1
AAT/ATT	4	4	4	3	4	3	3	3
AAAG/CTTT	2	1	2	2	1	2	2	2
AAAT/ATTT	5	5	5	5	5	5	4	5
AATT/AATT	1	1	1	2	1	1	1	2
AGAT/ATCT	1	1	1	1	1	1	1	1
AAAAT/ATTTT	0	1	0	0	0	0	1	0
AAAGG/CCTTT	1	1	1	1	1	1	1	1
AAGGT/ACCTT	0	0	0	0	0	0	0	1
AATAG/ATTCT	0	0	0	0	0	0	0	1
AATTC/AATTG	1	1	1	1	1	1	1	1
AAAGAT/ATCTTT	0	0	0	0	0	1	0	0
AAGGAG/CCTTCT	1	0	1	0	1	1	0	0
total	94	91	100	89	92	101	93	104
