# Supplementary material for: Comparative Analysis of the Complete Chloroplast Genomes of Eight Ficus Species and Insights into the Phylogenetic Relationships of Ficus
Source: Life (Basel). 2022 Jun 7;12(6):848. doi: 10.3390/life12060848 (PMC9224849; doi:10.3390/life12060848)
Supplement: Supplementary file 1 [file life-12-00848-s001.zip › Table S5.xlsx]

## Sheet: Sheet1
Table S5 Repeats in the chloroplast genome of eight Ficus species
PFCR	Ficus altissima	Ficus auriculata	Ficus benjamina	Ficus curtipes	Ficus heteromorpha	Ficus lyrata	Ficus microcarpa	Ficus virens
Palindromic repeat	39	51	43	40	44	47	42	43
Forward repeat	15	15	13	17	18	18	19	16
Complement repeat	0	1	1	0	2	1	0	0
Reverse repeat	3	4	2	4	4	2	4	4
Total	57	71	59	61	68	68	65	63
