# Supplementary material for: Comparative Analysis of the Complete Chloroplast Genomes of Eight Ficus Species and Insights into the Phylogenetic Relationships of Ficus
Source: Life (Basel). 2022 Jun 7;12(6):848. doi: 10.3390/life12060848 (PMC9224849; doi:10.3390/life12060848)
Supplement: Supplementary file 1 [file life-12-00848-s001.zip › Table S6.xlsx]

## Sheet: Sheet1
Table S6 The rates of Ka, Ks and Ka/Ks of 53 protein coding genes in 8 Ficus species by pairwise comparison pairwise computed by KaKs_Calculator with default parameters
		ka/ks								ka								ks
		Ficus altissima	Ficus auriculata	Ficus benjamina	Ficus curtipes	Ficus heteromorpha	Ficus lyrata	Ficus microcarpa	Ficus virens	Ficus altissima	Ficus auriculata	Ficus benjamina	Ficus curtipes	Ficus heteromorpha	Ficus lyrata	Ficus microcarpa	Ficus virens	Ficus altissima	Ficus auriculata	Ficus benjamina	Ficus curtipes	Ficus heteromorpha	Ficus lyrata	Ficus microcarpa	Ficus virens
IR	ndhB	NA	1.24359	NA	NA	NA	NA	NA	NA	0	0.0533415	0	0	0	0	0	0	0	0.0428932	0	0	0	0	0	0
	rpl2	NA	NA	NA	NA	NA	NA	NA	NA	0	0	0	0	0	0	0	0	0	0	0	0	0	0	0	0
	rps7	NA	0	NA	NA	NA	NA	NA	NA	0	0	0	0	0	0	0	0	0	0.0109339	0	0	0	0	0	0
	ycf1	0.513809	2.27023	1.25065	NA	0.901764	0.973956	0.979351	1.49111	2.61492	0.00872104	0.00692292	0	0.00667865	0.00731394	0.00697049	0.00787663	5.08929	0.00384148	0.00553548	0	0.00740621	0.00750952	0.00711746	0.00528241
	ycf2	0.580381	0.471624	0.290015	NA	1.41636	0.488173	0.457852	0.434509	0.000375885	0.000721858	0.00037587	0	0.00108313	0.00094254	0.00163355	0.000563965	0.000647652	0.00153058	0.00129604	0	0.000764728	0.00193075	0.00356786	0.00129794
SSC	ccsA	0.268114	0.268114	0.271617	NA	0.133309	0.0666549	0.34867	0.133923	0.00131062	0.00131062	0.00263208	0	0.00130998	0.00132001	0.00382909	0.00131125	0.0048883	0.0048883	0.00969039	0	0.00982669	0.0198036	0.010982	0.00979112
	ndhA	0.0711174	0	0	NA	0.0643954	0.101993	0	0	0.00118336	0	0	0	0.00115875	0.00231599	0	0	0.0166395	0.0179817	0.0243216	0	0.0179943	0.0227073	0.0179817	0.0209177
	ndhD	0.0972778	0.0972778	0.0972778	0.0972778	0.0972778	0.0373728	0.292877	0.0972778	0.000842687	0.000842687	0.000842687	0.000842687	0.000842687	0.000824876	0.00253231	0.000842687	0.00866269	0.00866269	0.00866269	0.00866269	0.00866269	0.0220716	0.0086463	0.00866269
	ndhE	0	0	0	NA	0.288755	0	0	0	0	0	0	0	0.00427216	0	0	0	0.0147964	0.0413933	0.0147964	0	0.0147951	0.0147964	0.0147964	0.029891
	ndhF	0.21101	0.209339	0.209339	0.185163	0.0609277	0.28953	0.21101	0.63739	0.00215019	0.00268522	0.00268522	0.00271598	0.000774543	0.0105328	0.00215019	0.00322836	0.01019	0.0128272	0.0128272	0.014668	0.0127125	0.0363791	0.01019	0.00506498
	ndhG	NA	NA	NA	NA	NA	0	0	NA	0	0	0	0	0	0	0	0	0	0	0	0	0	0.00844637	0.00840363	0
	ndhH	0	0	0	NA	0	0.0266899	0.0570897	0	0	0	0	0	0	0.00103619	0.00104505	0	0.0191671	0.0182972	0.0305684	0	0.0240012	0.0388235	0.0183053	0.0305684
	ndhI	0	NA	NA	NA	NA	NA	NA	NA	0	0.00248658	0	0	0	0.00497795	0	0	0.0106634	0	0	0	0	0	0	0
LSC	accD	NA	NA	NA	0.609218	0.522134	1.62184	NA	NA	0.00309817	0.00319079	0.00319066	0.00309849	0.00406752	0.00648071	0.00309817	0.00399145	0	0	0	0.00508601	0.00779017	0.0039959	0	0
	atpA	0.130229	0	0	0.130229	0.0490038	0.0437987	0.0867762	0	0.000829852	0	0	0.000829852	0.000821069	0.000833267	0.000830288	0	0.00637225	0.00636853	0.0192878	0.00637225	0.0167552	0.0190249	0.00956816	0.0192878
	atpB	0	0	0	0	0.302902	0.195978	0	0.148761	0	0	0	0	0.00174762	0.00173655	0	0.000869654	0.00587883	0.0088431	0.00585703	0.00587883	0.00576959	0.00886092	0.00587883	0.00584597
	atpE	0	0	0	0	0	0	0	0	0	0	0	0	0	0	0	0	0.0114762	0.0114762	0.0114762	0.0114762	0.0114762	0.0114762	0.0114762	0.0114762
	atpF	NA	NA	NA	NA	NA	0.285044	NA	NA	0.00227046	0	0.00454777	0.00227046	0	0.00227174	0.00227046	0.00227061	0	0	0	0	0	0.00796979	0	0
	atpI	0	0	0	0	0	0.106025	0	0	0	0	0	0	0	0.00178613	0	0	0.0121111	0.0121111	0.0121111	0.0121111	0.0227625	0.0168462	0.0121111	0.0168797
	cemA	0.560847	0	0	0.560847	0.272781	0.272625	0.560847	0	0.00370642	0	0	0.00370642	0.00184043	0.00183994	0.00370642	0	0.00660861	0.00675811	0.0205454	0.00660861	0.00674692	0.00674898	0.00660861	0.0136022
	clpP	NA	NA	NA	NA	NA	NA	NA	NA	0.0251209	0.0210588	0.023494	0.0251209	0.0210588	0.0410792	0.0274373	0.0296073	0	0	0	0	0	0	0	0
	matK	0.246137	1.08439	1.16653	0.491211	NA	0.819914	0.244717	0.488401	0.00164818	0.00469135	0.0054107	0.00164675	0.00414462	0.00694021	0.0016463	0.00329457	0.00669619	0.00432625	0.0046383	0.00335243	0	0.00846455	0.00672737	0.00674562
	ndhC	NA	0	NA	NA	NA	0	NA	NA	0	0	0	0	0	0	0	0	0	0.0145389	0	0	0	0.0142809	0	0
	ndhJ	0.117436	0.233068	0	0.117436	0.233068	0.233068	0.117436	0	0.00261629	0.00260876	0	0.00261629	0.00260876	0.00260876	0.00261629	0	0.0222785	0.0111931	0.0111699	0.0222785	0.0111931	0.0111931	0.0222785	0.0111699
	ndhK	0	0	0	0	0	0.0826726	0	0	0	0	0	0	0	0.00147463	0	0	0.00593895	0.03003	0.00593895	0.00593895	0.0178197	0.017837	0.00593895	0.00593895
	petA	0.15362	0.10178	0.076914	0.307388	0	0.101785	0.15362	0.101782	0.00136456	0.00136396	0.00136776	0.00273132	0	0.00136354	0.00136456	0.00136353	0.00888264	0.0134011	0.017783	0.00888559	0.0178651	0.0133963	0.00888264	0.0133966
	petB	NA	0	0	NA	0	0	NA	0	0	0	0	0	0	0	0.00196256	0	0	0.00741682	0.00741682	0	0.00741682	0.0150385	0	0.00746024
	petD	0	NA	0	NA	NA	0	NA	0	0	0.00263876	0	0	0.00529393	0	0	0	0.0100651	0	0.00993811	0	0	0.0198603	0	0.00995146
	psaA	0.134712	0.076278	0.198252	0.117609	0.0742206	0.0591228	0.229169	0.19742	0.00119091	0.000580957	0.00115512	0.0012057	0.000577295	0.000576889	0.0017445	0.00115401	0.00884044	0.00761631	0.00582651	0.0102518	0.0077781	0.00975748	0.00761231	0.00584545
	psaB	0	0	0	0	0.0912485	0	0	0.130132	0	0	0	0	0.00057924	0	0	0.000572848	0.00439817	0.0044059	0.00219478	0.00439817	0.00634794	0.00438758	0.00661023	0.00440204
	psbA	0	0	0	0	0.132195	0	0	0	0	0	0	0	0.00119631	0	0	0	0.00449429	0.0136631	0.0136631	0.00449429	0.00904955	0.00904856	0.00449429	0.00449429
	psbB	0.28462	0.28462	0.0968305	0.28462	0.0960619	0.0717427	0.28462	NA	0.000843778	0.000843778	0.000848505	0.000843778	0.000846993	0.000846749	0.000843778	0	0.00296458	0.00296458	0.00876279	0.00296458	0.00881716	0.0118026	0.00296458	0
	psbC	0	0	NA	NA	0.15966	0	NA	NA	0	0	0	0	0.000931179	0	0	0	0.00291972	0.00291936	0	0	0.00583225	0.00291936	0	0
	psbD	0	0	NA	0	NA	NA	0	NA	0	0	0	0	0	0	0	0	0.00418026	0.00416409	0	0.00418026	0	0	0.00418026	0
	rbcL	0.249584	0.808095	NA	0.809634	1.81984	1.18358	0.493963	NA	0.000865034	0.00263909	0.00172977	0.00264015	0.00612295	0.0086015	0.00172732	0	0.00346591	0.00326581	0	0.00326092	0.00336455	0.00726738	0.00349686	0
	rpl14	0.271041	0	0	0	0	0	0.13542	0	0.00348551	0	0	0	0	0	0.0034914	0	0.0128597	0.0258509	0.0258509	0.0258509	0.0258509	0.0258509	0.0257819	0.0129155
	rpl16	0	0.0448419	0	0	0	0	0	0	0	0.00294475	0	0	0	0	0	0	0.0274358	0.0656697	0.0277073	0.0277073	0.0277073	0.0274166	0.0135239	0.0135239
	rpl20	0	0	0	0	0.266846	0	0	0	0	0	0	0	0.0036252	0	0	0	0.0136102	0.0276093	0.0136102	0.0136102	0.0135854	0.0278909	0.0278909	0.0136102
	rpl22	NA	0	0.599601	NA	0	NA	NA	NA	0	0	0.0205797	0.00301895	0	0	0.00300917	0	0	0.0142447	0.0343223	0	0.0140475	0	0	0
	rpoA	0	0.110349	0.0782898	0	0.110349	0.0508398	0	NA	0	0.00126262	0.00127834	0	0.00126262	0.00124657	0	0	0.0114424	0.011442	0.0163283	0.0114424	0.011442	0.0245197	0.0114424	0
	rpoB	0.106007	0.318351	0.100318	0.100318	0.222906	0.158686	0.10053	0.0892009	0.000822896	0.00247221	0.00118788	0.00118788	0.00205004	0.00164656	0.000812643	0.00118834	0.00776266	0.00776567	0.0118412	0.0118412	0.00919688	0.0103763	0.00808361	0.0133221
	rpoC1	0	0.120571	0.120066	0	0.0477634	0.159336	0	0.241152	0	0.000603668	0.000603177	0	0.000603127	0.00120608	0	0.000603478	0.00750261	0.00500676	0.00502372	0.00752991	0.0126274	0.00756938	0.00500121	0.00250247
	rpoC2	0.262114	0.830062	NA	0.3387	0.3387	0.285438	0.261606	NA	0.00090953	0.00276285	0.000910066	0.00184963	0.00184963	0.0034072	0.000909164	0	0.00346998	0.00332848	0	0.00546097	0.00546097	0.0119367	0.00347532	0
	rps2	0.237367	0.237367	NA	NA	0.240153	NA	NA	0.236585	0.00175124	0.00175124	0.0017524	0.0017524	0.00175518	0.0017524	0.0017524	0.00175013	0.00737778	0.00737778	0	0	0.0073086	0	0	0.00739748
	rps3	0.464195	0.464195	0.343172	0.464195	0	0.46275	0.464195	NA	0.00383282	0.00383282	0.0057478	0.00383282	0	0.00383011	0.00383282	0	0.00825693	0.00825693	0.016749	0.00825693	0.00827619	0.00827684	0.00825693	0
	rps4	NA	NA	NA	NA	NA	0	NA	NA	0.0020289	0	0	0.0020289	0.0020289	0	0.0020289	0	0	0	0	0	0	0.00924288	0	0
	rps8	0	0	0	0	0	0	0	0	0	0	0	0	0	0	0	0	0.0115379	0.0115379	0.0115379	0.0115379	0.0115379	0.0233868	0.0233868	0.0231252
	rps11	NA	0	NA	NA	NA	NA	NA	NA	0	0	0	0	0	0	0	0	0	0.0107994	0	0	0	0	0	0
	rps12	0.316602	NA	0.316602	NA	NA	NA	NA	NA	0.003582	0.0035733	0.003582	0.0035733	0.0035733	0.0035733	0.0035733	0.0035733	0.0113139	0	0.0113139	0	0	0	0	0
	rps14	0.310423	NA	0.151802	NA	NA	0.308059	NA	0.151802	0.00438921	0.00439349	0.00437622	0.00439349	0.00439349	0.00438128	0.00439349	0.00437622	0.0141395	0	0.0288286	0	0	0.0142222	0	0.0288286
	rps18	NA	NA	NA	NA	NA	NA	NA	0	0	0	0	0	0	0	0	0	0	0	0	0	0	0	0	0.0167674
	ycf3	NA	0	NA	0	NA	NA	NA	NA	0	0	0	0	0	0	0	0	0	0.00954149	0	0.00942673	0	0	0	0
	ycf4	NA	NA	0	NA	NA	NA	NA	0	0	0	0	0	0	0.00464331	0	0	0	0	0.00849572	0	0	0	0	0.00849572
